# Supplementary material for: Aspiletrein A Induces Apoptosis Cell Death via Increasing Reactive Oxygen Species Generation and AMPK Activation in Non-Small-Cell Lung Cancer Cells
Source: Int J Mol Sci. 2022 Aug 17;23(16):9258. doi: 10.3390/ijms23169258 (PMC9409406; doi:10.3390/ijms23169258)
Supplement: Supplementary file 1 [file ijms-23-09258-s001.zip]

Archive with 1 entries (1 files):
- ijms-1841948-supplementary.pdf
